# Supplementary material for: An Empirical Comparison of Meta- and Mega-Analysis With Data From the ENIGMA Obsessive-Compulsive Disorder Working Group
Source: Front Neuroinform. 2019 Jan 8;12:102. doi: 10.3389/fninf.2018.00102 (PMC6331928; doi:10.3389/fninf.2018.00102)
Supplement: Supplementary file 2 [file Table_1.XLSX]

## Sheet: full consortium list cortical
ENIGMA-OCD Meta- versus Mega-Analysis Paper
Consortium list
Name	Degree	Email	Affiliation 1	Affiliation 2	Affiliation 3	Affiliation 4
Premika S.W. Boedhoe	M.Sc.	p.boedhoe@vumc.nl	Department of Psychiatry, Amsterdam University Medical Centers (UMC), Vrije Universiteit Amsterdam, Amsterdam Neuroscience, Amsterdam, The Netherlands	Department of Anatomy & Neurosciences, Amsterdam UMC, Vrije Universiteit Amsterdam, Amsterdam Neuroscience, Amsterdam, The Netherlands
Martijn W. Heymans	Ph.D.	mw.heymans@vumc.nl	Department of Epidemiology and Biostatistics, Amsterdam UMC, Vrije Universiteit Amsterdam, Amsterdam Public Health Research Institute, Amsterdam, The Netherlands
Lianne Schmaal	Ph.D.	lianne.schmaal@unimelb.edu.au	Orygen, The National Centre of Excellence in Youth Mental Health, Parkville, VIC, Australia	Centre for Youth Mental Health, The University of Melbourne, Melbourne, VIC, Australia
Yoshinari Abe	M.D. Ph.D.	abeyoshi@koto.kpu-m.ac.jp	Department of Psychiatry, Graduate School of Medical Science, Kyoto Prefectural University of Medicine, Kyoto, Japan
Pino Alonso	M.D. Ph.D.	mpalonso@bellvitgehospital.cat	Department of Psychiatry, Bellvitge University Hospital, Bellvitge Biomedical Research Institute-IDIBELL, L'Hospitalet de Llobregat, Barcelona, Spain	Centro de Investigación Biomèdica en Red de Salud Mental-CIBERSAM, Barcelona, Spain	Department of Clinical Sciences, University of Barcelona, Spain
Stephanie H. Ameis	M.D. M.Sc	stephanie.ameis@camh.ca	The Margaret and Wallace McCain Centre for Child, Youth & Family Mental Health, Campbell Family Mental Health Research Institute, The Centre for Addiction and Mental Health, Department of Psychiatry, Faculty of Medicine, University of Toronto, Toronto, Canada	Centre for Brain and Mental Health, The Hospital for Sick Children, Toronto, Canada
Alan Anticevic	Ph.D.	alan.anticevic@yale.edu	Department of Psychiatry, Yale University School of Medicine, New Haven, Connecticut, U.S.A.
Paul D. Arnold	M.D. Ph.D.	paul.arnold@ucalgary.ca	Mathison Centre for Mental Health Research & Education, Hotchkiss Brain Institute, Cumming School of Medicine, University of Calgary, Calgary, Alberta, Canada	Department of Psychiatry, Cumming School of Medicine, University of Calgary, Calgary, Alberta, Canada
Nuria Bargalló	M.D. Ph.D.	bargallo@clinic.ub.es	Magnetic Resonance Image Core Facility, IDIBAPS (Institut d’Investigacions Biomèdiques August Pi i Sunyer), Barcelona, Spain	Image Diagnostic Center, Hospital Clínic, Barcelona, Spain
Marcelo C. Batistuzzo	Ph.D.	marcelobatistuzzo@gmail.com	Department of Psychiatry, Institute of Psychiatry, University of São Paulo School of Medicine, São Paulo, Brazil
Francesco Benedetti	M.D.	benedetti.francesco@hsr.it	Psychiatry and Clinical Psychobiology, Division of Neuroscience, Scientific Institute Ospedale San Raffaele, Milano, Italy
Jan C. Beucke	Ph.D.	jan.beucke@cms.hu-berlin.de	Department of Psychology, Humboldt-Universität zu Berlin, Berlin, Germany
Irene Bollettini	Ph.D.	irene.bollettini@gmail.com	Psychiatry and Clinical Psychobiology, Division of Neuroscience, Scientific Institute Ospedale San Raffaele, Milano, Italy
Anushree Bose	Ph.D.	anushree.cp@gmail.com	Obsessive-Compulsive Disorder (OCD) Clinic Department of Psychiatry National Institute of Mental Health & Neurosciences, Bangalore, India
Daniel Brandeis	Ph.D.	brandeis@kjpd.uzh.ch	Department of Child and Adolescent Psychiatry and Psychotherapy, Psychiatric Hospital, University of Zurich, Zurich Switzerland	Department of Child and Adolescent Psychiatry and Psychotherapy, Central Institute of Mental Health, Medical Faculty Mannheim/Heidelberg University, Mannheim, Germany
Silvia Brem	Ph.D.	silvia.brem@kjpd.uzh.ch	Department of Child and Adolescent Psychiatry and Psychotherapy, Psychiatric Hospital, University of Zurich, Zurich, Switzerland
Elizabeth Buimer	M.Sc.	eelbuimer@gmail.com	Department of Anatomy & Neurosciences, VU university medical center, Amsterdam, The Netherlands
Geraldo F. Busatto	M.D. Ph.D.	geraldo.busatto@hc.fm.usp.br	Department of Psychiatry, Institute of Psychiatry, University of São Paulo School of Medicine, São Paulo, Brazil
Anna Calvo	M.Sc.	annacalvo@gmail.com	Magnetic Resonance Image Core Facility, IDIBAPS (Institut d’Investigacions Biomèdiques August Pi i Sunyer), Barcelona, Spain
Rosa Calvo	M.D. Ph.D.	rcalvo@clinic.ub.es	Department of Child and Adolescent Psychiatry and Psychology, Institute of Neurosciences, Hospital Clínic Universitari, Barcelona, Spain	Centro de Investigación Biomédica en red de Salud Mental (CIBERSAM), Spain
Yuqi Cheng	Ph.D.	yuqicheng@126.com	Department of Psychiatry, First Affiliated Hospital of Kunming Medical University, Kunming, China
Kang Ik K. Cho	Ph.D.	kangik@snu.ac.kr	Institute of Human Behavioral Medicine, SNU-MRC, Seoul, Republic of Korea
Valentina Ciullo	Ph.D.	v.ciullo@hsantalucia.it	Laboratory of Neuropsychiatry, Department of Clinical and Behavioral Neurology, IRCCS Santa Lucia Foundation, Rome, Italy	Department of Neurosciences, Psychology, Drug Research and Child Health (NEUROFARBA), University of Florence, Italy
Sara Dallaspezia	M.D.	dallaspezia.sara@hsr.it	Psychiatry and Clinical Psychobiology, Division of Neuroscience, Scientific Institute Ospedale San Raffaele, Milano, Italy
Froukje E. de Vries	M.D. Ph.D.	fe.devries@vumc.nl	Department of Psychiatry, Amsterdam UMC,Vrije Universiteit Amsterdam, Amsterdam Neuroscience, Amsterdam, The Netherlands	Department of Anatomy & Neurosciences, Amsterdam UMC, Vrije Universiteit Amsterdam, Amsterdam Neuroscience, Amsterdam, The Netherlands
Stella J. de Wit	M.D. Ph.D.	st.dewit@vumc.nl	Department of Psychiatry, Amsterdam UMC,Vrije Universiteit Amsterdam, Amsterdam Neuroscience, Amsterdam, The Netherlands	Department of Anatomy & Neurosciences, Amsterdam UMC, Vrije Universiteit Amsterdam, Amsterdam Neuroscience, Amsterdam, The Netherlands
Damiaan Denys	M.D. Ph.D.	ddenys@gmail.com	Department of Psychiatry, Amsterdam UMC, University of Amsterdam, Amsterdam Neuroscience, Amsterdam, The Netherlands	Netherlands Institute for Neuroscience, Royal Netherlands Academy of Arts and Sciences, Amsterdam, The Netherlands
Renate Drechsler	Ph.D.	renate.drechsler@kjpd.uzh.ch	Department of Child and Adolescent Psychiatry and Psychotherapy, Psychiatric Hospital, University of Zurich, Zurich Switzerland
Andrea Falini	M.D.	falini.andrea@hsr.it	Neuroradiology, Division of Neuroscience, Scientific Institute Ospedale San Raffaele, Milano, Italy
Yu Fang	MSE	yfang@med.umich.edu	Department of Psychiatry, University of Michigan, Ann Arbor, Michigan, U.S.A.
Jamie D. Feusner	M.D.	jfeusner@mednet.ucla.edu	Department of Psychiatry and Biobehavioral Sciences, University of California, Los Angeles, CA, U.S.A.
Martijn Figee	M.D. Ph.D.	M.Figee@amc.uva.nl	Department of Psychiatry, Amsterdam UMC, University of Amsterdam, Amsterdam Neuroscience, Amsterdam, The Netherlands	Department of Psychiatry, Icahn School of Medicine at Mount Sinai, New York, U.S.A.
Kate D. Fitzgerald	M.D.	krd@med.umich.edu	Department of Psychiatry, University of Michigan, Ann Arbor, Michigan, U.S.A
Martine Fontaine	B.Sc.	fontain@nyspi.columbia.edu	The Division of Child and Adolescent Psychiatry, Department of Psychiatry, Colombia University Medical Center, New York, NY, U.S.A.
Jean-Paul Fouche	M.Sc.	jfouche@sun.ac.za	Department of Psychiatry, University of Cape Town, Cape Town, South Africa	Department of Psychiatry, University of Stellenbosch, Cape Town, South Africa
Egill A. Fridgeirsson	M.Sc.	egillax@gmail.com	Department of Psychiatry, Amsterdam UMC, University of Amsterdam, Amsterdam Neuroscience, Amsterdam, The Netherlands
Patricia Gruner	Ph.D.	patricia.gruner@yale.edu	Department of Psychiatry, Yale University School of Medicine, New Haven, Connecticut, U.S.A.
Gregory L. Hanna	M.D.	ghanna@med.umich.edu	Department of Psychiatry, University of Michigan, Ann Arbor, Michigan, U.S.A.
Tobias U. Hauser	Ph.D.	t.hauser@ucl.ac.uk	Wellcome Trust Centre for Neuroimaging, University College London, London, United Kingdom; Max Planck UCL Centre for Computational Psychiatry and Ageing Research, London, United Kingdom
Derrek P. Hibar	Ph.D.	dhibar@gmail.com	Imaging Genetics Center, Mark and Mary Stevens Neuroimaging & Informatics Institute, Keck School of Medicine of the University of Southern California, Marina del Rey, U.S.A.
Marcelo Q. Hoexter	M.D. Ph.D.	mqhoexter@gmail.com	Department of Psychiatry, Institute of Psychiatry, University of São Paulo School of Medicine, São Paulo, Brazil
Hao Hu	Ph.D.	huhao8606@163.com	Shanghai Mental Health Center Shanghai Jiao Tong University School of Medicine, PR China
Chaim Huyser	M.D. Ph.D.	C.Huyser@debascule.com	De Bascule, Academic Center for Child and Adolescent Psychiatry, Amsterdam, the Netherlands	Department of child and adolescent psychiatry Amsterdam UMC, Amsterdam, The Netherlands
Mariangela Iorio	Ph.D.	m.iorio@hsantalucia.it	Laboratory of Neuropsychiatry, Department of Clinical and Behavioral Neurology, IRCCS Santa Lucia Foundation, Rome, Italy	Molecular Neurology Unit, CeSI-MeT, Center for Excellence on Aging and Translational Medicine, University “G. d’Annunzio” Chieti-Pescara; Italy
Neda Jahanshad	Ph.D.	neda.jahanshad@usc.edu	Imaging Genetics Center, Mark and Mary Stevens Neuroimaging & Informatics Institute, Keck School of Medicine of the University of Southern California, Marina del Rey, U.S.A.
Anthony James	M.D.	anthony.james@psych.ox.ac.uk	Department of Psychiatry, Oxford University, Oxford, U.K.
Norbert Kathmann	Ph.D.	kathmann@hu-berlin.de	Department of Psychology, Humboldt-Universität zu Berlin, Berlin, Germany
Christian Kaufmann	Ph.D.	christian.kaufmann@hu-berlin.de	Department of Psychology, Humboldt-Universität zu Berlin, Berlin, Germany	Department of Psychology, Freie Universität Berlin, Berlin, Germany
Sabin Khadka	M.Sc.	Sabin.Khadka@hhchealth.org	Yale University School of Medicine, New Haven, Conneticut, U.S.A
Kathrin Koch	Ph.D.	kathrin.koch@tum.de	Department of Neuroradiology, Klinikum rechts der Isar, Technische Universität München, Germany	TUM-Neuroimaging Center (TUM-NIC) of Klinikum rechts der Isar, Technische Universität München, Germany
Jun Soo Kwon	M.D. Ph.D.	kwonjs@snu.ac.kr	Department of Psychiatry, Seoul National University College of Medicine, Seoul, Republic of Korea	Department of Brain & Cognitive Sciences, Seoul National University College of Natural Sciences, Seoul, Korea
Luisa Lazaro	M.D. Ph.D.	llazaro@clinic.ub.es	Department of Child and Adolescent Psychiatry and Psychology, Institute of Neurosciences, Hospital Clínic Universitari, Barcelona, Spain	Institut d’Investigacions Biomèdiques August Pi i Sunyer (IDIBAPS), Barcelona, Spain	Department of Medicine, University of Barcelona, Barcelona, Spain	Centro de Investigación Biomédica en red de Salud Mental (CIBERSAM), Spain
Yanni Liu	Ph.D.	yanniliu@med.umich.edu	Department of Psychiatry, University of Michigan, Ann Arbor, Michigan, U.S.A
Christine Lochner	Ph.D.	cl2@sun.ac.za	SU/UCT MRC Unit on Risk and Resilience in Mental Disorders, Department of Psychiatry, Stellenbosch University, South Africa
Rachel Marsh	Ph.D.	MarshR@nyspi.columbia.edu	Columbia University Medical College, Columbia University, New York, NY, U.S.A.	The Division of Child and Adolescent Psychiatry, New York State Psychiatric Institute, Columbia University, New York, NY, U.S.A.
Ignacio Martínez-Zalacaín	M.Sc.	imartinezz@outlook.es	Department of Psychiatry, Bellvitge University Hospital, Bellvitge Biomedical Research Institute-IDIBELL, L'Hospitalet de Llobregat, Barcelona, Spain
David Mataix-Cols	Ph.D.	david.mataix.cols@ki.se	Department of Clinical Neuroscience, Centre for Psychiatry Research, Karolinska Institutet, Stockholm, Sweden
James T. McCracken	M.D.	jmccracken@mednet.ucla.edu	Department of Psychiatry and Biobehavioral Sciences, University of California, Los Angeles, CA, U.S.A.
José M. Menchón	M.D. Ph.D.	jmenchon@bellvitgehospital.cat	Department of Psychiatry, Bellvitge University Hospital, Bellvitge Biomedical Research Institute-IDIBELL, L'Hospitalet de Llobregat, Barcelona, Spain	Centro de Investigación Biomèdica en Red de Salud Mental-CIBERSAM, Barcelona, Spain	Department of Clinical Sciences, University of Barcelona, Spain
Euripedes C. Miguel	M.D. Ph.D.	ecmiguel@usp.br	Department of Psychiatry, Institute of Psychiatry, University of São Paulo School of Medicine, São Paulo, Brazil
Luciano Minuzzi	M.D. Ph.D.	lminuzzi@stjosham.on.ca	Department of Psychiatry and Behavioral Neurosciences, McMaster University, Hamilton, Ontario, Canada
Astrid Morer	M.D. Ph.D.	amorer@clinic.ub.es	Department of Child and Adolescent Psychiatry and Psychology, Institute of Neurosciences, Hospital Clínic Universitari, Barcelona, Spain	Institut d’Investigacions Biomèdiques August Pi i Sunyer (IDIBAPS), Barcelona, Spain	Centro de Investigación Biomédica en red de Salud Mental (CIBERSAM), Spain
Takashi Nakamae	M.D. Ph.D.	nakamae@koto.kpu-m.ac.jp	Department of Psychiatry, Graduate School of Medical Science, Kyoto Prefectural University of Medicine, Kyoto, Japan
Tomohiro Nakao	M.D. Ph.D.	tomona@npsych.med.kyushu-u.ac.jp	Department of Neuropsychiatry, Graduate School of Medical Sciences, Kyushu University, Fukuoka, Japan
Janardhanan. C. Narayanaswamy	M.D.	jairamnimhans@gmail.com	Obsessive-Compulsive Disorder (OCD) Clinic Department of Psychiatry National Institute of Mental Health & Neurosciences, Bangalore, India
Jin Narumoto	M.D. Ph.D.	jnaru@koto.kpu-m.ac.jp	Department of Psychiatry, Graduate School of Medical Science, Kyoto Prefectural University of Medicine, Kyoto, Japan
Seiji Nishida	M.D. Ph.D.	s-nisida@koto.kpu-m.ac.jp	Department of Psychiatry, Graduate School of Medical Science, Kyoto Prefectural University of Medicine, Kyoto, Japan
Erika Nurmi	M.D. Ph.D.	ENurmi@mednet.ucla.edu	Department of Psychiatry and Biobehavioral Sciences, University of California, Los Angeles, CA, U.S.A.
Joseph O'Neill	Ph.D.	JONeill@mednet.ucla.edu	Division of Child & Adolescent Psychiatry, University of California, Los Angeles, CA, U.S.A.
Jose C. Pariente	M.Sc.	pariente@clinic.cat	Magnetic Resonance Image Core Facility, IDIBAPS (Institut d’Investigacions Biomèdiques August Pi i Sunyer), Barcelona, Spain
John Piacentini	Ph.D.	JPiacentini@mednet.ucla.edu	Department of Psychiatry and Biobehavioral Sciences, University of California, Los Angeles, CA, U.S.A.
Christopher Pittenger	M.D. Ph.D.	christopher.pittenger@yale.edu	Department of Psychiatry, Yale University School of Medicine, New Haven, Connecticut, U.S.A
Fabrizio Piras	Ph.D.	f.piras@hsantalucia.it	Laboratory of Neuropsychiatry, Department of Clinical and Behavioral Neurology, IRCCS Santa Lucia Foundation, Rome, Italy
Federica Piras	Ph.D.	federica.piras@hsantalucia.it	Laboratory of Neuropsychiatry, Department of Clinical and Behavioral Neurology, IRCCS Santa Lucia Foundation, Rome, Italy
Sara Poletti	Ph.D.	poletti.sara@hsr.it	Psychiatry and Clinical Psychobiology, Division of Neuroscience, Scientific Institute Ospedale San Raffaele, Milano, Italy
Y.C. Janardhan Reddy	M.D.	ycjreddy@gmail.com	Obsessive-Compulsive Disorder (OCD) Clinic Department of Psychiatry National Institute of Mental Health & Neurosciences, Bangalore, India
Tim J. Reess	MA	tim.reess@tum.de	Department of Neuroradiology, Klinikum rechts der Isar, Technische Universität München, Germany	TUM-Neuroimaging Center (TUM-NIC) of Klinikum rechts der Isar, Technische Universität München, Germany
Oana G. Rus	Ph.D.	OanaGeorgiana.Rus@uzh.ch	University of Zürich, University Hospital Zürich, Dept. Neuroradiology, Zürich, Germany
Yuki Sakai	M.D. Ph.D.	yuki1209@koto.kpu-m.ac.jp	ATR Brain Information Communication Research Laboratory Group, Kyoto, Japan	Department of Psychiatry, Graduate School of Medical Science, Kyoto Prefectural University of Medicine, Kyoto, Japan
Joao R. Sato	Ph.D.	jrsatobr@gmail.com	Center for Mathematics, Computing and Cognition, Universidade Federal do ABC, Santo Andre, Brazil
H. Blair Simpson	M.D. Ph.D.	simpson@nyspi.columbia.edu	Columbia University Medical College, Columbia University, New York, NY, U.S.A.	Center for OCD and Related Disorders, New York State Psychiatric Institute, New York, NY, U.S.A.
Noam Soreni	M.D.	nsoreni@stjosham.on.ca	Anxiety Treatment and Research Center, St. Joseph's HealthCare, Hamilton, Ontario, Canada	Pediatric OCD Consultation Clinic, Anxiety Treatment and Research Clinic, McMaster University, Hamilton, Ontario, Canada
Carles Soriano-Mas	Ph.D.	csoriano@idibell.cat	Department of Psychiatry, Bellvitge University Hospital, Bellvitge Biomedical Research Institute-IDIBELL, L'Hospitalet de Llobregat, Barcelona, Spain	Centro de Investigación Biomèdica en Red de Salud Mental-CIBERSAM, Barcelona, Spain	Department of Psychobiology and Methodology of Health Sciences, Universitat Autònoma de Barcelona, Spain
Gianfranco Spalletta	M.D. Ph.D.	g.spalletta@hsantalucia.it	Laboratory of Neuropsychiatry, Department of Clinical and Behavioral Neurology, IRCCS Santa Lucia Foundation, Rome, Italy	Beth K. and Stuart C. Yudofsky Division of Neuropsychiatry, Department of Psychiatry and Behavioral Sciences, Baylor College of Medicine, Houston, Texas, USA
Michael C. Stevens	Ph.D.	Michael.Stevens@hhchealth.org	Yale University School of Medicine, New Haven, Conneticut, U.S.A	Clinical Neuroscience and Development Laboratory, Olin Neuropsychiatry Research Center, Hartford, Connecticut, U.S.A.
Philip R. Szeszko	Ph.D.	philip.szeszko@mssm.edu	Icahn School of Medicine at Mount Sinai, New York, U.S.A.	James J. Peters VA Medical Center, Bronx, New York, U.S.A
Jinsong Tang	M.D.	tangjinsonghn@gmail.com	Department of Psychiatry, the Second Xiangya Hospital, Central South University, Changsha, Hunan, P. R. China
David F. Tolin	Ph.D.	David.Tolin@hhchealth.org	Institute of Living/Hartford Hospital, Hartford, Connecticut, USA	Yale University School of Medicine, New Haven, Connecticut, U.S.A
Ysbrand D. van der Werf	Ph.D.	yd.vanderwerf@vumc.nl	Department of Psychiatry, Amsterdam UMC,Vrije Universiteit Amsterdam, Amsterdam Neuroscience, Amsterdam, The Netherlands	Department of Anatomy & Neurosciences, Amsterdam UMC, Vrije Universiteit Amsterdam, Amsterdam Neuroscience, Amsterdam, The Netherlands
Guido A. van Wingen	Ph.D.	guidovanwingen@gmail.com	Amsterdam UMC, University of Amsterdam, Department of Psychiatry, Amsterdam Neuroscience, Amsterdam, The Netherlands
Daniela Vecchio	M.Sc.	d.vecchio@hsantalucia.it	Laboratory of Neuropsychiatry, Department of Clinical and Behavioral Neurology, IRCCS Santa Lucia Foundation, Rome, Italy	Department of Psychology, Sapienza University of Rome, Rome, Italy
Dick J. Veltman	M.D. Ph.D.	DJ.Veltman@vumc.nl	Department of Psychiatry, Amsterdam UMC,Vrije Universiteit Amsterdam, Amsterdam Neuroscience, Amsterdam, The Netherlands
Ganesan Venkatasubramanian	M.D. Ph.D.	venkat.nimhans@gmail.com	Obsessive-Compulsive Disorder (OCD) Clinic Department of Psychiatry National Institute of Mental Health & Neurosciences, Bangalore, India
Susanne Walitza	M.D. M.Sc.	susanne.walitza@kjpdzh.ch	Department of Child and Adolescent Psychiatry and Psychotherapy, Psychiatric Hospital, University of Zurich, Zurich Switzerland
Zhen Wang	M.D. Ph.D.	wangzhen@smhc.org.cn	Shanghai Mental Health Center Shanghai Jiao Tong University School of Medicine, PR China	Shanghai Key Laboratory of Psychotic Disorders, PR China
Anri Watanabe	M.D.	z2aanri@koto.kpu-m.ac.jp	Department of Psychiatry, Graduate School of Medical Science, Kyoto Prefectural University of Medicine, Kyoto, Japan
Jian Xu	Ph.D.	jianxu777@126.com	Department of Internal Medicine, First Affiliated Hospital of Kunming Medical University, Kunming, China
Xiufeng Xu	M.D.	xfxu2004@sina.com	Department of Psychiatry, First Affiliated Hospital of Kunming Medical University, Kunming, China
Kei Yamada	M.D. Ph.D.	kyamada@koto.kpu-m.ac.jp	Department of Radiology, Graduate School of Medical Science Kyoto Prefectural University of Medicine, Kyoto, Japan
Je-Yeon Yun	M.D. Ph.D.	jeyeon.yun@gmail.com	Seoul National University Hospital, Seoul, Republic of Korea	Yeongeon Student Support Center, Seoul national University College of Medicine, Seoul, Republic of Korea
Mojtaba Zarei	M.D. Ph.D.	mzarei@me.com	Institute of Medical Science and Technology, Shahid Beheshti University, Tehran, Iran
Qing Zhao	M.D.	zhaoqing@smhc.org.cn	Shanghai Mental Health Center Shanghai Jiao Tong University School of Medicine, PR China
Paul M. Thompson	Ph.D.	pthomp@usc.edu	Imaging Genetics Center, Mark and Mary Stevens Neuroimaging & Informatics Institute, Keck School of Medicine of the University of Southern California, Marina del Rey, U.S.A.
Dan J. Stein	M.D. Ph.D.	dan.stein@uct.ac.za	SA MRC Unit on Risk & Resilience in Mental Disorders, Department of Psychiatry and Mental Health, University of Cape Town, South Africa
Odile A. van den Heuvel	M.D. Ph.D.	oa.vandenheuvel@vumc.nl	Department of Psychiatry, Amsterdam UMC,Vrije Universiteit Amsterdam, Amsterdam Neuroscience, Amsterdam, The Netherlands	Department of Anatomy & Neurosciences, Amsterdam UMC, Vrije Universiteit Amsterdam, Amsterdam Neuroscience, Amsterdam, The Netherlands
Jos W.R. Twisk	Ph.D.	jwr.twisk@vumc.nl	Department of Epidemiology and Biostatistics, Amsterdam UMC, Vrije Universiteit Amsterdam, Amsterdam Public Health Research Institute, Amsterdam, The Netherlands
